# Supplementary material for: Diabetic and Hypertensive Retinopathy Screening in Fundus Images Using Artificially Intelligent Shallow Architectures
Source: J Pers Med. 2021 Dec 23;12(1):7. doi: 10.3390/jpm12010007 (PMC8777982; doi:10.3390/jpm12010007)
Supplement: Supplementary file 1 [file jpm-12-00007-s001.zip]

Archive with 1 entries (1 files):
- jpm-1512735-supplementary.pdf
